# Supplementary material for: Molecular Determinants of Selectivity in Disordered Complexes May Shed Light on Specificity in Protein Condensates
Source: Biomolecules. 2022 Jan 6;12(1):92. doi: 10.3390/biom12010092 (PMC8773858; doi:10.3390/biom12010092)
Supplement: Supplementary file 1 [file biomolecules-12-00092-s001.zip]

Archive with 1 entries (1 files):
- biomolecules-1513591-supplementary.pdf
